# Supplementary material for: Plant Growth Promoting Rhizobacteria and Silica Nanoparticles Stimulate Sugar Beet Resilience to Irrigation with Saline Water in Salt-Affected Soils
Source: Plants (Basel). 2022 Nov 15;11(22):3117. doi: 10.3390/plants11223117 (PMC9694940; doi:10.3390/plants11223117)
Supplement: Supplementary file 1 [file plants-11-03117-s001.zip]

Archive with 1 entries (1 files):
- plants-1972434-supplementary.pdf
